# Supplementary material for: Milk quality and milk transformation parameters from infected mammary glands depends on the infecting bacteria species
Source: PLoS One. 2019 Jul 1;14(7):e0213817. doi: 10.1371/journal.pone.0213817 (PMC6602173; doi:10.1371/journal.pone.0213817)
Supplement: S1 Data — Spreadsheet containing all data collected during the experiment for all cow’s glands. (XLSX) [file pone.0213817.s002.xlsx]

## Sheet: Sheet1
																				אחוז מסך החלב של הפרה
																				quarter/cow
	1- infected				1 - NBF
	5 -Whole				2 - Post E coli														9999 =
	10 - Healthy				3 - Strep
					4 - CNS																Faty acid
Cow	Quarter	Lactation	Milk (L/d)	DIM	Bac	SCC (x1000)	log SCC	Fat	Protein	Lactose	CD18	PMN	Ep (P-Q)	CD4	CD8	CD14	T	CF90	% cured	% milk	MFA	PFA	SFA	UFA	PA	SA	OA	Casin	% Cas
2974	1	5	62	48	4	309	5.48996	2.33	2.81	5.47	77	73	23	1	1	2	1854	8.9	82.4074	22.2
2974	5	5	62	48	4	121	5.08279	2.38	2.81	5.61	27	25	73	1	1	1	1740	9.9	91.6667	9999
2974	10	5	62	48	1	38	4.57978	2.35	2.82	5.6	17	10	83	1	1	2	1650	10.8	9999	9999
2975	1	6	50	17	2	6733	6.82821	2.07	3.45	3.98	95	88	5	1	1	7	5000	0.2	3.84615	15.3
2975	5	6	50	17	2	1247	6.09587	4.4	2.94	4.91	89	78	11	1	1	5	4111	2.1	40.3846	9999
2975	10	6	50	17	1	102	5.0086	4.2	2.8	5.1	60	55	40	1	1	4.6	2018	5.2	9999	9999
2981	1	5	45	100	3	2160	6.33445	1.3	3.54	4.48	92	87	8	1	1	3	3102	2.1	22.5806	21.4	0.35	0.07	0.87	0.37	0.48	0.15	0.29	2.75	77.6836
2981	5	5	45	100	3	470	5.6721	1.045	3.3	4.6	66	77	36	1	1	3	1990	6.6	70.9677	9999								2.51	76.0606
2981	10	5	45	100	1	38	4.57978	1.03	3.18	4.79	22	16	78	1	1	1	1780	9.3	9999	9999	0.28	0.07	0.67	0.27	0.37	0.12	0.21	2.52	79.2453
3024	1	5	47.9	319	2	8959	6.95226	0.64	3.69	4.53	87	81	13	2	3	3	5000	0	0	15.7
3024	5	5	47.9	319	2	999	5.99957	2.09	3.35	5.35	77	65	35	3	6	4	4101	2.1	22.1053	9999
3024	10	5	47.9	319	1	170	5.23045	2.4	3.3	5.4	31	30	69	4	7	5	2012	9.5	9999	9999
3037	1	4	20.8	333	2	10281	7.01204	6.34	7.11	1.84	88	81	12	2	2	1	5000	0	0	14.1
3037	5	4	20.8	333	2	8045	6.90553	4.4	5.1	3.4	75	66	25	2	2	2	2981	3.3	50.7692	9999
3037	10	4	20.8	333	1	199	5.29885	4.1	4.28	4.96	32	25	68	1	3	4	2011	6.5	9999	9999
3058	1	4	36.3	166	2	1128	6.05231	2.19	3.79	4.3	95	48	5	9	6	21	5000	0	0	12.1	0.55	0.05	1.25	0.67	0.65	0.16	0.43	3.06	80.7388
3058	5	4	36.3	166	2	227	5.35603	2.15	3.6	5.05	81	51	5	6	3	15	4352	2.3	29.909	9999	0.53	0.05	1.22	0.63	0.54	0.16	0.4	2.92	81.1111
3058	10	4	36.3	166	1	85	4.92942	2.15	3.57	5.14	69	50	5	3	2	10	2479	7.69	9999	9999	0.51	0.03	1.22	0.6	0.56	0.15	0.39	2.9	81.2325
3086	1	4	52.6	144	4	9729	6.98807	1.31	3.52	4.94	70	63	30	2	2	4	2200	4.4	42.7184	23.3
3086	5	4	52.6	144	4	1505	6.17754	1.99	3.43	5.37	84	72	16	4	6	3	1654	7.8	75.7282	9999
3086	10	4	52.6	144	1	174	5.24055	2.2	3.39	5.4	70	66	30	2	5	4	1442	10.3	9999	9999
3151	1	4	43	24	3	1442	6.15897	2.06	3.17	5.35	93	88	7	1	1	5	2324	7.7	62.0968	24.2
3151	5	4	43	24	3	453	5.6561	3.306	3.02	5.46	78	73	22	1	1	3	1730	11.3	91.129	9999
3151	10	4	43	24	1	77	4.88649	2.44	3	5.5	65	62	35	1	1	4	1420	12.4	9999	9999
3163	1	5	60.4	40	2	4988	6.69793	0.65	3.24	4.44	86	70	14	2	3	10	5000	0	0	18.3
3163	5	5	60.4	40	2	3435	6.53593	5.39	3.03	4.79	90	73	10	5	3	4	5000	0	0	9999
3163	10	5	60.4	40	1	95	4.97772	6.1	2.97	4.9	81	72	19	5	3	1	3154	4.7	9999	9999
3167	1	4	49.4	125	2	13069	7.11624	1.42	3.02	4.63	89	86	11	1	1	4	3720	3.1	27.193	10.3
3167	5	4	49.4	125	2	2251	6.35238	2.49	2.85	5.17	93	87	7	2	1	3	3100	4.7	41.2281	9999
3167	10	4	49.4	125	1	650	5.81291	2.5	2.78	5.2	66	59	34	2	1	5	1420	11.4	9999	9999
3188	1	3	45	25	2	15000	7.17609	1.9	3.9	4.9	84	41	16	9	3	15	5000	0	0	3.5
3188	5	3	45	25	2	15000	7.17609	2.5	3.8	5.15	87	66	13	3	2	7	5000	0	0	9999
3188	10	3	45	25	1	782	5.89321	2.72	3.67	5.28	81	73	19	1	1	7	1399	11.22	9999	9999	0.72	0.01	1.54	0.83	0.81	0.27	0.61	2.83	77.1117
3191	1	3	64.2	66	3	9738	6.98847	2.28	3.14	3.94	84	80	16	1	1	4	5000	0	0	24.5	0.6	0.02	1.36	0.79	0.78	0.23	0.56	2.39	76.1146
3191	5	3	64.2	66	3	5780	6.76193	1.8715	3.05	4.57	87	81	13	1	1	7	3000	1.46	30.7368	9999	0.6	0.06	1.13	0.72	0.59	0.22	0.52	2.31	75.7377
3191	10	3	64.2	66	1	375	5.57403	1.68	2.97	5.24	73	65	27	1	1	6	2486	4.75	9999	9999	0.5	0.07	0.96	0.58	0.47	0.2	0.43	2.25	75.7576
3213	1	3	48	100	3	15000	7.17609	3.85	3.19	4.9	92	80	20	1	1	11	5000	0	0	23.2
3213	5	3	48	100	3	10000	7	2.66	3.21	5.16	61	57	39	1	1	4	5000	0	0	9999
3213	10	3	48	100	1	190	5.27875	3.66	3.3	5.2	45	42	55	1	1	2	2820	7.9	9999	9999
3214	1	2	46.9	213	3	3016	6.47943	2.24	3.63	5.25	93	89	7	2	1	2	5000	0	0	24.5
3214	5	2	46.9	213	3	1560	6.19312	3.002	3.16	5.19	87	69	13	9	5	1	1777	8.2	70.0855	9999
3214	10	2	46.9	213	1	103	5.01284	3.5	3.06	5.2	82	70	18	9	7	2	1425	11.7	9999	9999
3215	1	2	52.1	233	3	6505	6.81325	3.25	3.58	4.71	95	91	5	1	1	3	5000	0	0	21								2.64	73.743
3215	5	2	52.1	233	3	2181	6.33866	2.546	3.12	5.06	93	90	7	1	1	4	1789	7.54	68.4211	9999								2.35	75.3205
3215	10	2	52.1	233	1	153	5.18469	2.45	2.92	5.22	91	84	9	1	1	8	1058	11.02	9999	9999								2.24	76.7123
3216	1	5	38.1	212	2	943	5.97451	1.3	3.89	4.52	79	52	21	2	3	17	3241	7.3	62.3932	19.8
3216	5	5	38.1	212	2	76	4.88081	2.68	3.81	5.17	22	18	78	1	1	2	2945	9.5	81.1966	9999
3216	10	5	38.1	212	1	55	4.74036	2.9	3.83	5.2	17	15	83	1	1	3	1620	11.7	9999	9999
3218	1	3	47.9	176	3	4072	6.60981	2.7	3.66	4.42	91	74	9	5	2	8	5000	0	0	17.1
3218	5	3	47.9	176	3	756	5.87852	2.85	3.17	5.16	94	76	6	8	4	4	2200	5.5	60.4396	9999
3218	10	3	47.9	176	1	270	5.43136	2.9	3.08	5.3	54	35	46	10	3	3	1952	9.1	9999	9999
3219	1	3	60.3	196	3	7599	6.88076	3.32	4.09	4.41	92	86	8	1	1	3	5000	0	0	15.8								2.97	72.6161
3219	5	3	60.3	196	3	1635	6.21352	2.907	3.6	5.09	91	85	9	2	1	2	2505	6.08	68.4685	9999								2.71	75.2778
3219	10	3	60.3	196	1	448	5.65128	3.01	3.51	5.15	85	79	15	2	1	2	1808	8.88	9999	9999								2.66	75.7835
3242	1	3	38.9	14	3	16067	7.20593	1.8	4.05	3.29	87	19	13	31	24	7	5000	0	0	9999
3242	5	3	38.9	14	3	4011	6.60325	4.465	3.3	4.58	89	47	11	18	17	5	4001	3.1	34.8315	9999
3242	10	3	38.9	14	1	96	4.98227	5.2	3.5	5.3	80	30	20	21	19	7	2010	8.9	9999	9999
3251	1	2	29.6	352	2	6248	6.79574	3.63	4.33	4.04	89	64	11	7	6	11	5000	0	0	19.7
3251	5	2	29.6	352	2	9168	6.96227	1.67	4.44	3.93	83	26	17	21	14	6	5000	0	0	9999
3251	10	2	29.6	352	1	54	4.73239	2.5	4.5	4.85	77	23	23	24	16	5	2111	5.3	9999	9999
3254	1	2	61.7	60	2	6087	6.7844	2.12	3.39	2.85	95	71	5	3	7	5	5000	0	0	17.7	0.02	0	1.44	0.62	0.9	0.18	0.34	2.76	81.4159
3254	5	3	61.7	60	2	2703	6.43185	3.14	2.82	4.88	88	68	12	3	5	8	3155	4.1	42.7083	9999
3254	10	3	61.7	60	1	45	4.65321	3.35	2.5	5.1	79	62	31	3	7	9	1999	9.6	9999	9999
3259	1	3	47.2	104	4	1702	6.23096	3.2	3.65	4.92	91	61	9	10	6	7	2210	6.7	60.3604	24.3
3259	5	3	47.2	104	4	520	5.716	3.26	3.39	5.46	92	73	8	5	5	3	1862	9.9	89.1892	9999
3259	10	3	47.2	104	1	110	5.04139	3.3	3.3	5.4	75	77	25	3	3	2	1342	11.1	9999	9999
3270	1	3	42	34	3	6928	6.84061	2.2	3.27	4.08	88	78	12	1	2	6	5000	0	0	22.1
3270	5	3	42	34	3	1323	6.12156	2.071	2.96	5.17	99	81	1	1	2	5	3222	6.3	56.25	9999
3270	10	3	42	34	1	77	4.88649	2.7	2.8	5.2	95	81	5	1	2	6	1689	11.2	9999	9999
3285	1	3	37.5	115	2	3101	6.4915	1.64	3.19	3	87	66	13	6	6	9	5000	0	0	24.5	0.46	0	0.92	0.6	0.64	0.16	0.36	2.58	80.8777
3285	5	3	37.5	115	2	1221	6.08672	1.87	3.51	4.46	92	71	8	4	4	10	2898	4.62	43.5438	9999	0.54	0	1	0.65	0.52	0.17	0.44	2.77	78.9174
3285	10	3	37.5	115	1	181	5.25768	1.95	3.66	5.19	89	73	11	2	3	9	1657	10.61	9999	9999	0.56	0.04	1.05	0.65	0.45	0.16	0.46	2.87	78.4153
3290	1	3	48.2	9999	4	3713	6.56972	6.46	3.02	4.05	90	80	10	3	3	1	3015	6.2	51.2397	21.1
3290	5	3	48.2	9999	4	402	5.60423	2.43	3.52	5.2	69	64	31	1	1	1	2766	9.1	75.2066	9999
3290	10	3	48.2	9999	1	76	4.88081	2.23	3.6	5.3	50	44	50	1	1	1	1322	12.1	9999	9999
3315	1	3	41	100	3	7584	6.8799	3.07	3.5	4.05	91	78	9	3	2	6	5000	0	0	22.4	0.83	0.09	1.91	1.01	1.1	0.34	0.68	2.62	74.8571
3315	5	3	41	100	3	5000	6.69897	2.7455	3.6	5.1	75	55	25	3	2	4	5000	0	0	9999								2.98	82.7778
3315	10	3	41	100	1	229	5.35984	2.31	3.6	5.37	33	31	67	2	1	1	1995	10.2	9999	9999	0.61	0.07	1.37	0.69	0.72	0.26	0.51	2.73	75.8333
3329	1	2	44	100	3	2281	6.35813	2.09	4.01	4.54	90	83	10	1	2	3	2397	5.54	45.7851	23.1	0.51	0.11	1.3	0.6	0.7	0.18	0.38	3.14	78.3042
3329	5	2	44	100	3	1020	6.0086	1.9	3.39	5.15	87	82	3	1	1	4	1635	9.66	79.8347	9999	1.53	0.22	2.59	1.56	1.06	0.16	0.48	2.59	76.4012
3329	10	2	44	100	1	46	4.66276	1.88	3.79	5.24	65	60	35	1	1	1	1335	12.1	9999	9999	0.48	0.12	1.12	0.54	0.55	0.17	0.36	2.98	78.628
3337	1	2	41.9	306	3	1383	6.14082	2.05	3.35	4.62	83	67	17	7	7	1	1498	9.29	97.3795	26	0.6	0.15	1.15	0.74	0.61	0.22	0.47	2.76	82.3881
3337	5	2	41.9	306	3	478	5.67943	1.9095	3.25	4.89	46	42	54	2	2	1	1204	9.81	102.83	9999	0.64	0.19	1.1	0.78	0.54	0.22	0.5	2.72	83.6923
3337	10	2	41.9	306	1	113	5.05308	1.98	3.22	4.99	37	35	63	1	1	1	1129	9.54	9999	9999	0.57	0.22	1.1	0.72	0.51	0.22	0.44	2.7	83.8509
3343	1	2	51.4	121	4	762	5.88195	3.1	3.35	4.92	89	83	11	1	1	4	1544	9.4	83.1858	23.1
3343	5	2	51.4	121	4	274	5.43775	3.2	3.28	5.17	84	78	16	2	2	2	1324	10.1	89.3805	9999
3343	10	2	51.4	121	1	35	4.54407	3.2	3.22	5.3	78	65	22	2	2	2	1209	11.3	9999	9999
3359	1	2	51	122	3	17000	7.23045	1.02	3.27	4.3	93	90	7	1	1	4	5000	0	0	19.5
3359	5	2	51	122	3	2847	6.45439	2.508	3.12	5.24	93	83	7	1	1	7	3755	3.2	26.8908	9999
3359	10	2	51	122	1	20	4.30103	0.76	3.09	5.45	31	26	69	1	1	3	1524	11.9	9999	9999
3365	1	2	42	54	2	9500	6.97772	1.7	3.7	3.9	85	78	15	2	1	3	5000	0	0	17.3
3365	5	2	42	54	2	2376	6.37585	1.92	3.54	4.97	75	69	25	1	1	4	4123	3.1	27.6786	9999
3365	10	2	42	54	1	65	4.81291	2.1	3.4	5.2	34	31	66	1	1	5	1421	11.2	9999	9999
3394	1	1	25	463	2	1221	6.08672	5.04	4.34	5.09	87	75	13	3	2	5	2100	7.9	56.0284	22.5
3394	5	1	25	463	2	334	5.52375	4.69	4.29	5.09	74	59	26	6	4	3	1354	11.2	79.4326	9999
3394	10	1	25	463	1	84	4.92428	4.66	4.3	5.09	56	45	44	8	5	2	1120	14.1	9999	9999					0.642727	0.242727	0.567273
3396	1	2	49	57	3	16131	7.20766	2.81	4.11	2.26	92	76	8	2	1	8	5000	0	0	22.6
3396	5	2	49	57	3	3134	6.4961	2.603	3.18	5.49	90	85	10	1	2	3	3962	7.6	61.7886	9999
3396	10	2	49	57	1	201	5.3032	2.7	3.05	5.5	60	55	40	1	2	4	1679	12.3	9999	9999					0.642727	0.242727	0.567273
3433	1	2	56.4	34	3	7337	6.86552	2.71	3.26	4.69	93	88	7	3	1	3	4309	1.12	10.5066	22.2	0.81	0.05	1.63	0.97	0.91	0.32	0.73	2.37	72.6994
3433	5	2	56.4	34	3	2139	6.33021	2.5555	2.83	5.17	88	84	12	1	1	3	1090	9.71	91.0882	9999	0.83	0.04	1.58	0.97	0.79	0.32	0.74	2.01	71.0247
3433	10	2	56.4	34	1	66	4.81954	2.69	2.84	5.17	89	83	11	2	1	4	771	10.66	9999	9999	0.81	0.02	1.58	0.93	0.8	0.32	0.71	2.04	71.831
3438	1	1	33.4	401	3	7157	6.85473	4.8	3.58	4.46	89	84	11	1	1	2	2152	6.87	53.4215	23.1	1.38	0.2	2.91	1.67	1.36	0.45	1.14	2.67	74.581
3438	5	1	33.4	401	3	1602	6.20466	3.439	3.03	5.15	90	80	10	1	1	2	987	12.1	94.0902	9999	1.13	0.2	2.1	1.37	0.96	0.39	0.96	2.18	71.9472
3438	10	1	33.4	401	1	581	5.76418	3	2.81	5.35	65	61	35	1	1	2	627	12.86	9999	9999	0.98	0.17	1.7	1.17	0.77	0.34	0.84	2.01	71.5302
3447	1	1	37.5	252	3	3937	6.59517	2.23	4.32	4.09	90	65	10	3	10	4	5000	0	0	21.2
3447	5	1	37.5	252	3	610	5.78533	1.919	4.08	5.12	47	37	53	3	1	3	2342	5.5	88.7097	9999
3447	10	1	37.5	252	1	32	4.50515	2.1	4	5.32	25	15	75	3	2	3	1235	6.2	9999	9999
3473	1	1	39.9	188	4	8117	6.9094	3.66	3.39	3.31	93	43	7	13	10	15	4210	3.2	26.2295	23.1
3473	5	1	39.9	188	4	379	5.57864	3.61	3.42	5.25	83	61	17	9	7	3	1785	9.7	79.5082	9999
3473	10	1	39.9	188	1	62	4.79239	3.62	3.41	5.5	57	27	22	10	6	3	1242	12.2	9999	9999
3474	1	1	39.7	169	3	10000	7	2.2	2.94	4.7	96	95	4	1	1	1	3678	1.94	37.8168	15.6
3474	5	1	39.7	169	3	2944	6.46894	2.166	2.88	4.84	92	89	8	1	1	1	2223	5.21	101.559	9999	0.74	0.07	1.31	0.87	0.64	0.26	0.63	2.26	78.4722
3474	10	1	39.7	169	1	1372	6.13735	2.32	2.77	5	89	84	11	1	1	4	2784	5.13	9999	9999	0.76	0.11	1.33	0.89	0.61	0.27	0.63	2.16	77.9783
3489	1	3	42	208	3	2873	6.45834	2.93	3.52	4.53	85	59	15	4	1	13	5000	0	0	7	0.79	0.07	1.72	1.07	0.83	0.27	0.76	2.71	76.9886
3489	5	3	42	208	3	956	5.98046	3.002	4.02	4.39	59	52	41	3	7	3	4120	1.9	49.7382	9999
3489	10	3	42	208	1	157	5.1959	3.32	3.38	5.16	70	60	30	1	1	7	3710	3.82	9999	9999	1.02	0.12	1.96	1.21	0.82	0.31	0.86	2.64	78.1065
3504	1	1	32.2	78	4	890	5.94939	3.5	3.2	5.23	88	78	12	4	3	3	2954	7.3	67.5926	22.2
3504	5	1	32.2	78	4	194	5.2878	3.73	3.03	5.56	70	60	30	5	6	1	1987	9.9	91.6667	9999
3504	10	1	32.2	78	1	25	4.39794	3.6	2.99	5.6	42	38	58	7	7	2	1787	10.8	9999	9999
